# Supplementary material for: Characteristics of the Vasa Gene in Silurus asotus and Its Expression Response to Letrozole Treatment
Source: Genes (Basel). 2024 Jun 8;15(6):756. doi: 10.3390/genes15060756 (PMC11202796; doi:10.3390/genes15060756)
Supplement: Supplementary file 1 [file genes-15-00756-s001.zip]

Archive with 1 entries (1 files):
- genes-3020973-supplementary.pdf
